# Supplementary material for: Differential Response to Local Stimulator of Interferon Genes Agonist Administration in Tumors with Various Stimulator of Interferon Genes Statuses
Source: Cancers (Basel). 2025 Jan 8;17(2):175. doi: 10.3390/cancers17020175 (PMC11763682; doi:10.3390/cancers17020175)
Supplement: Supplementary file 1 [file cancers-17-00175-s001.zip]

Archive with 1 entries (1 files):
- cancers-3330665-supplementary.docx
